# Supplementary material for: Occurrence of Pesticide Residues in Spanish Honey Measured by QuEChERS Method Followed by Liquid and Gas Chromatography–Tandem Mass Spectrometry
Source: Foods. 2021 Sep 24;10(10):2262. doi: 10.3390/foods10102262 (PMC8534991; doi:10.3390/foods10102262)
Supplement: Supplementary file 1 [file foods-10-02262-s001.zip]

Archive with 1 entries (1 files):
- foods-1385042-supplementary.pdf
